# Supplementary material for: Overexpression of Both Human Sodium Iodide Symporter (NIS) and BRG1-Bromodomain Synergistically Enhances Radioiodine Sensitivity by Stabilizing p53 through NPM1 Expression
Source: Int J Mol Sci. 2023 Feb 1;24(3):2761. doi: 10.3390/ijms24032761 (PMC9917390; doi:10.3390/ijms24032761)
Supplement: Supplementary file 1 [file ijms-24-02761-s001.zip]

Archive with 1 entries (1 files):
- ijms-2157918-supplementary.pdf
